# Supplementary material for: New Preventive Strategy against Oral Biofilm Formation in Caries-Active Children: An In Vitro Study
Source: Antibiotics (Basel). 2023 Jul 31;12(8):1263. doi: 10.3390/antibiotics12081263 (PMC10451667; doi:10.3390/antibiotics12081263)
Supplement: Supplementary file 1 [file antibiotics-12-01263-s001.zip]

Archive with 1 entries (1 files):
- antibiotics-2500603-supplementary.pdf
